# Supplementary material for: An Exploratory Study of the Metabolite Profiling from Pesticides Exposed Workers
Source: Metabolites. 2023 Apr 27;13(5):596. doi: 10.3390/metabo13050596 (PMC10220970; doi:10.3390/metabo13050596)
Supplement: Supplementary file 1 [file metabolites-13-00596-s001.zip]

Archive with 1 entries (1 files):
- metabolites-2259868-supplementary.pdf
